# Supplementary material for: Multifaceted Roles of SPL9 in Plant Growth, Development, and Stress Responses: A Review
Source: Plants (Basel). 2026 Mar 6;15(5):814. doi: 10.3390/plants15050814 (PMC12986889; doi:10.3390/plants15050814)
Supplement: Supplementary file 1 [file plants-15-00814-s001.zip]

Archive with 1 entries (1 files):
- plants-4174512-supplementary.xlsx
