# Supplementary material for: Multifaceted Roles of SPL9 in Plant Growth, Development, and Stress Responses: A Review
Source: Plants (Basel). 2026 Mar 6;15(5):814. doi: 10.3390/plants15050814 (PMC12986889; doi:10.3390/plants15050814)
Supplement: Supplementary file 1 [file plants-15-00814-s001.zip › plants-4174512-supplementary.xlsx]

## Sheet: Sheet1
Supplementary Table S1 Summary of SPL9 and its orthologs researches in different plant species
Plant species	Gene	Tissues or developmental process	Type of stress	Method	Main finding	Reference
Arabidopsis thaliana	SPL9	Root	-	OE; Expression pattern; hormone treatment	Involvement in later root development	[63]
		Vegetative phase change	-	Protein-protein interaction;	Integrates BR signaling and age to regulate vegetative phase change	[7]
		Branching	-	OE; Protein-protein interaction; EMSA; ChIP	Integrates age, GA, SL, and light signals to control branching	[29, 37]
		Age-dependent flowering	-	OE; ChIP	Positively regulates flowering	[31, 32]
		Trichome initiation and development	-	OE; ChIP	Negatively regualtes trichome initiation and development	[99]
		-	Drought	Mutant; OE; ChIP; Protein-protein interaction	Dual role in drought: negative regulator of anthocyanin synthesis (drought sensitivity) and positive regulator of wax biosynthesis (drought tolerance)	[102, 103]
		-	Heat/Cold	OE; RNA-seq; temperature treatment	Involvement in auxin-responsive thermomorphogenesis; Positvely regulates plant's responses to cold stress	[33, 104, 111]
		-	Pathogens	OE; Mutant	Separately regulates the levels of ROS and JA to participate in pathogen responses	[35, 36]
		-	insects	OE; Protein-protein interaction	Integrates age and JA signaling pathway for insect-resistance responses.	[6]
Oryza sativa (Rice)	IPA1	Tillering and plant architecture	-	Fine-mapping; NIL; Ubiquitination	Reduces tillering and increases plant height	[39, 58, 62]
		Grain yield	-	OE; Tiling-deletion; ChIP–qPCR	Enhances panicle branching	[41, 42, 62]
		-	Drought	CRISPR/Cas9; Y1H; Dual-LUC; EMSA	Positively regulates drought stress by regulating SNAC1 expression	[109]
		-	Cold	Protein-protein interaction; ChIP-qPCR; EMSA	Involement in cold stress in a OsSAPK6-IPA1-OsCBF signal cascad	[105]
Glycine max (Soybean)	GmSPL9	Root	NA	CRISPR/Cas9; ChIP-qPCR	A positive regulator of soybean nodulation	[64]
Medicago sativa (Alfalfa)	MsSPL9	Root	-	OE; RNAi	Regulates nodulation in response to nitrate	[73]
		-	Drought	RNAi	Response to drought stress by regulating anthocyanin biosynthesis	[106]
Manihot esculenta (Cassava)	MeSPL9	NA	Drought	Mutant	Plays negative roles in drought stress resistance	[108]
Brassica rapa (China cabbage)	BrpSPL9	Flowering	NA	OE	Promotes earlier heading	[85]
